# Supplementary material for: Box C/D small nucleolar ribonucleoproteins regulate mitochondrial surveillance and innate immunity
Source: PLoS Genet. 2022 Mar 11;18(3):e1010103. doi: 10.1371/journal.pgen.1010103 (PMC8942280; doi:10.1371/journal.pgen.1010103)
Supplement: S1 Table — (XLSX) [file pgen.1010103.s010.xlsx]

## Sheet: S1_Table
Gene_ID
B0464.7
C06A1.1
C08B6.11
C18A3.5
C25A1.4
C25A1.6
C25E10.1
C26C6.1
C32E12.1
C34D4.11
C45B2.1
C45B2.2
C46A5.9
C50E3.12
C52E4.6
C56C10.8
F07A5.2
F07E5.5
F08G12.3
F14H3.5
F18A1.5
F26B1.2
F29B9.11
F32H2.4
F33A8.3
F41E7.5
F44E5.1
F45E4.2
F45E4.9
F46E10.2
F46F11.2
F55A3.3
F58D5.1
H20J04.3
H20J04.4
K05C4.6
K07C5.4
K07E8.3
M01E11.5
M04F3.1
M163.3
PAR2.1
R03H10.7
R06C1.4
R09B3.2
R09B3.3
R10E4.2
R10E9.1
R11D1.4
T01C3.7
T01G6.7
T13F2.2
T20B12.2
T23E7.2
T23G5.6
T26C11.4
W01B11.3
W02D9.3
W03F9.5
W08E3.3
Y116A8C.42
Y37A1B.1
Y37H9A.3
Y38F1A.7
Y39A1C.3
Y48A6B.3
Y48B6A.14
Y49F6C.7
Y50D4B.1
Y54F10BM.4
Y56A3A.20
Y59A8A.2
Y59A8B.10
Y66H1A.4
ZK1005.1
