# Supplementary material for: Box C/D small nucleolar ribonucleoproteins regulate mitochondrial surveillance and innate immunity
Source: PLoS Genet. 2022 Mar 11;18(3):e1010103. doi: 10.1371/journal.pgen.1010103 (PMC8942280; doi:10.1371/journal.pgen.1010103)
Supplement: S2 Table — Animals were reared on RNAi targeting box C/D snoRNPs or empty vector control. Raw data of 3 replicates were shown. (XLSX) [file pgen.1010103.s011.xlsx]

## Sheet: S2_Table
% Survival	Replicate 1				Replicate 2				Replicate 3
Day	EV(RNAi)	fib-1(RNAi)	nol-56(RNAi)	nol-58(RNAi)	EV(RNAi)	fib-1(RNAi)	nol-56(RNAi)	nol-58(RNAi)	EV(RNAi)	fib-1(RNAi)	nol-56(RNAi)	nol-58(RNAi)
0	100	100	100	100	100	100	100	100	100	100	100	100
1	100	100	100	100	100	100	100	100	100	100	100	100
2	100	100	100	100	100	100	100	100	100	100	97.9593	100
3	100	100	100	100	100	100	100	100	99.4152	100	95.7659	98.5881
4	98.5185	98.9542	99.5885	100	98.9247	99.0285	98.3821	97.9918	99.4152	96.7386	94.5188	97.2205
5	94.5419	98.4641	94.9182	98.5017	96.1545	98.1341	95.2034	96.4115	91.9677	96.7386	93.7252	93.0361
6	88.9035	95.0327	92.0605	93.2133	88.327	96.4461	88.857	91.4026	78.6421	85.2612	88.885	80.5273
7	79.8367	89.281	87.9911	84.7927	72.6718	92.2344	76.3872	79.6801	62.2855	78.7026	77.1334	77.4112
8	64.7563	79.4118	80.4631	76.6767	57.7182	80.6599	64.9514	62.8333	46.8574	72.1441	69.6592	69.0424
9	35.5263	59.3137	63.6794	55.4926	41.6348	68.2918	52.0138	49.1797	31.3474	54.1081	55.5966	49.0557
10	19.4225	42.0261	49.4853	31.7198	31.5746	51.2505	42.7523	39.9824	22.5821	34.4324	40.5178	30.2259
11	13.8743	27.6144	32.2054	20.1182	23.2094	39.1248	36.7174	27.737	8.84717	9.83783	28.1252	13.5771
12	9.11306	15.8497	22.5381	12.2102	19.3093	31.8392	33.0616	24.2137	2.02062	3.27928	12.1268	1.06828
13	4.30556	11.2745	16.1042	5.58428	15.9741	25.4117	26.5974	20.6903	1.01031	0	4.26906	0
14	2.82407	3.00654	9.78786	1.09765	14.3339	21.7982	21.0104	15.5214	0	0	0	0
15	0.694444	0.490196	2.07057	0	14.3339	19.8317	19.5768	9.7675	0	0	0	0
16	0	0	0	0	12.6663	14.886	17.3342	9.22987	0	0	0	0
17	0	0	0	0	9.89612	8.0617	9.43819	4.12618	0	0	0	0
18	0	0	0	0	8.25588	4.12858	5.342	2.56071	0	0	0	0
19	0	0	0	0	6.078	1.68799	2.78796	0	0	0	0	0
20	0	0	0	0	0	0	0	0	0	0	0	0
