# Supplementary material for: Box C/D small nucleolar ribonucleoproteins regulate mitochondrial surveillance and innate immunity
Source: PLoS Genet. 2022 Mar 11;18(3):e1010103. doi: 10.1371/journal.pgen.1010103 (PMC8942280; doi:10.1371/journal.pgen.1010103)
Supplement: S3 Table — Animals were reared on RNAi targeting box C/D snoRNPs or empty vector control. Raw data of 3 replicates were shown. (XLSX) [file pgen.1010103.s012.xlsx]

## Sheet: S3_Table
% Survival	Replicate 1				Replicate 2				Replicate 3
Day	EV(RNAi)	fib-1(RNAi)	nol-56(RNAi)	nol-58(RNAi)	EV(RNAi)	fib-1(RNAi)	nol-56(RNAi)	nol-58(RNAi)	EV(RNAi)	fib-1(RNAi)	nol-56(RNAi)	nol-58(RNAi)
0	100	100	100	100	100	100	100	100	100	100	100	100
1	100	100	100	100	100	100	100	100	100	100	100	100
2	96.7614	98.2118	98.1011	98.2779	97.619	99.4949	98.4188	99.4444	96.6348	95.1911	95.5775	95.4873
3	39.4094	80.4148	73.7414	55.2888	2.85714	28.2139	19.7946	13.9548	29.2111	67.6456	53.1067	43.768
4	14.937	39.7845	30.9038	25.106	0	5.37672	12.2346	5.02825	7.32594	31.8699	29.5322	17.4289
5	9.29249	17.8722	19.6031	14.6715	0	2.00099	4.8139	3.90772	4.69849	19.1003	19.093	11.5183
6	5.56212	8.49549	8.17212	7.28339	0	0	1.6129	0	2.64052	8.89609	10.7175	7.5904
7	3.21207	3.15416	3.73777	3.36824	0	0	0	0	0.653595	3.31197	5.70457	3.69973
8	1.26562	1.21546	0.717778	0.194932	0	0	0	0	0	0.641026	0.584795	0.584795
9	0	0	0	0	0	0	0	0	0	0	0	0
