# Supplementary material for: Box C/D small nucleolar ribonucleoproteins regulate mitochondrial surveillance and innate immunity
Source: PLoS Genet. 2022 Mar 11;18(3):e1010103. doi: 10.1371/journal.pgen.1010103 (PMC8942280; doi:10.1371/journal.pgen.1010103)
Supplement: S4 Table — Worms were reared on RNAi targeting box C/D snoRNPs or empty vector control. Raw data of 3 replicates were shown. (XLSX) [file pgen.1010103.s013.xlsx]

## Sheet: S4_Table
% Survival	Replicate 1												Replicate 2												Replicate 3
Day	N2, EV(RNAi)	N2, fib-1(RNAi)	N2, nol-56(RNAi)	N2, nol-58(RNAi)	atf-7(gk715), EV(RNAi)	atf-7(gk715), fib-1(RNAi)	atf-7(gk715), nol-56(RNAi)	atf-7(gk715), nol-58(RNAi)	pmk-1(km25), EV(RNAi)	pmk-1(km25), fib-1(RNAi)	pmk-1(km25), nol-56(RNAi)	pmk-1(km25), nol-58(RNAi)	N2, EV(RNAi)	N2, fib-1(RNAi)	N2, nol-56(RNAi)	N2, nol-58(RNAi)	atf-7(gk715), EV(RNAi)	atf-7(gk715), fib-1(RNAi)	atf-7(gk715), nol-56(RNAi)	atf-7(gk715), nol-58(RNAi)	pmk-1(km25), EV(RNAi)	pmk-1(km25), fib-1(RNAi)	pmk-1(km25), nol-56(RNAi)	pmk-1(km25), nol-58(RNAi)	N2, EV(RNAi)	N2, fib-1(RNAi)	N2, nol-56(RNAi)	N2, nol-58(RNAi)	atf-7(gk715), EV(RNAi)	atf-7(gk715), fib-1(RNAi)	atf-7(gk715), nol-56(RNAi)	atf-7(gk715), nol-58(RNAi)	pmk-1(km25), EV(RNAi)	pmk-1(km25), fib-1(RNAi)	pmk-1(km25), nol-56(RNAi)	pmk-1(km25), nol-58(RNAi)
0	100	100	100	100	100	100	100	100	100	100	100	100	100	100	100	100	100	100	100	100	100	100	100	100	100	100	100	100	100	100	100	100	100	100	100	100
1	100	100	100	100	100	100	100	100	100	100	100	100	100	99.6337	100	100	99.3939	100	100	100	96.5549	100	100	100	100	100	100	100	99.2424	100	100	100	99.5169	100	100	100
2	97.0464	99.67	100	99.6633	92.8759	97.6285	97.958	97.7399	84.628	99.5726	98.1024	99.6825	100	99.6337	99.5305	100	78.3957	98.2748	95.2789	96.1603	66.2828	95.7754	95.6371	93.5686	65.8934	100	98.7642	92.8343	3.42244	83.6911	77.1708	77.7416	0	74.4573	69.1635	67.6532
3	92.0294	95.7951	95.2842	97.085	15.7073	73.5998	67.8742	65.7197	8.7538	90.1188	75.5679	72.8874	91.1784	97.2741	96.9455	91.2923	17.4777	71.4084	65.3309	72.7053	19.1177	55.6703	66.9082	56.8451	32.7558	95.7507	86.3211	81.4468	0	52.3895	35.7788	33.3022	0	44.0556	37.5371	30.9667
4	59.2055	85.5122	83.258	88.7089	0	28.7696	21.4359	17.8914	0	56.5871	32.0465	39.0069	18.1167	62.3576	56.3851	66.0813	0	13.3878	8.01051	11.4276	2.8169	3.13023	5.86755	1.78896	0	65.5529	50.8277	37.0949	0	2.61728	0	0.564972	0	2.40917	0	2.07851
5	11.238	72.2589	68.1332	69.3036	0	0	0	0	0	24.07	4.71703	4.74039	0	17.8321	10.669	21.9761	0	0	0	0	0	0	0	0	0	26.4902	8.34073	5.53537	0	0	0	0	0	0	0	0
6	0	45.5293	43.4083	48.9044	0	0	0	0	0	0	0	0	0	0	0	0	0	0	0	0	0	0	0	0	0	0	0	0	0	0	0	0	0	0	0	0
7	0	10.9644	10.8907	11.0029	0	0	0	0	0	0	0	0	0	0	0	0	0	0	0	0	0	0	0	0	0	0	0	0	0	0	0	0	0	0	0	0
8	0	0	0	0	0	0	0	0	0	0	0	0	0	0	0	0	0	0	0	0	0	0	0	0	0	0	0	0	0	0	0	0	0	0	0	0
