# Supplementary material for: Box C/D small nucleolar ribonucleoproteins regulate mitochondrial surveillance and innate immunity
Source: PLoS Genet. 2022 Mar 11;18(3):e1010103. doi: 10.1371/journal.pgen.1010103 (PMC8942280; doi:10.1371/journal.pgen.1010103)
Supplement: S5 Table — (XLSX) [file pgen.1010103.s014.xlsx]

## Sheet: Sheet1
Target Gene	Forward Primer	Reverse Primer
C06B3.7	TCG GGT AGA ACT TAT GGG A	CGT ATC GGA AGA TAG TTT GCC
C49G7.7	TTC TGC CGT CGG AAA TGG CT	TTG GGT TTC GGT CCA AGA AG
cnc-4	CCA TGT CTT CTG CAC AAT GG	GTA GCC ACC GTA CAT TCC AT
F44E5.4	GCA AAG CTA TTGGTATCGACC	CGA GGA TCT CAA CCT TTC CA
hsp-16.1	TTA CTC CAG TTT GCA GAG GC	ATC TTC TGG CTT GAA CTG CG
C32H11.4	GGC AAT ACT TGC AAG ACT GGA A	CCA GCT ACA CGA TTG GTC CT
clec-65	GCA ATC AAC CTC GTG ATG TG	CGC AGA AGC AGT TTG TAT CC
clec-67	TTT GGC AGT CTA CGC TCG TT	CTC CTG GTG TGT CCC ATT TT
dod-22	TCC AGG ATA CAG AAT ACG TAC AAG A	GCC GTT GAT AGT TTC GGT GT
F55G11.8	GGA AAT GGT TGC AAA CTT GG	TGC AGA ATC GAC AGT TTG GA
K08D8.5	CAA AAT ATC CTC CGG GAA GTC	TTC ACG GAA TCA CCA TCG TA
T24B8.5	TAC ACT GCT TCA GAG TCG TG	CGA CAA CCA CTT CTA ACA TCT G
Y9C9A.8	CGG GGA TAT AAC TGA TAG AAT GG	CAA ACT CTC CAG CTT CCA ACA
irg-1	CCA TGG AAT GAA ACT TGT GG	CCA GTT TCG TTC ATC TTC ACA
C49G7.5.1	CTT CCG AAA ATC TCT CCG AC	CGA GAC TAG ATC CCA AGT GA
F35E12.5	CAA TGA TGC ATC TGC GGT GA	GAT TGT GTA CCA TGC ATC AGC
fib-1	GTG ATC GAG GTG GTT TTG GT	CGA CAA CGA CAG TCT TTC CT
spg-7	GCA GGA CAA ACG TGC TAT TT	GTC GAT CAG CAT CAT ACT GG
Y48A6B.3	GCT GGA AAC GTC TCT CCA AT	CTG CTC ACG AGA TGG AAT GTA G
clu-1	CGA GTG AAT ATC TTC GCA CG	GAG GTT GAG CCT GGA ACA AT
ife-2	ACT GGA CCT GGT GGT ATC T	CCA CTT GGC GGC TTA ATA GA
inf-1	GAC GTA CAA CAG GTC TCA CT	GTT GAT GGC AAC TCC CTT AC
