# Supplementary material for: Box C/D small nucleolar ribonucleoproteins regulate mitochondrial surveillance and innate immunity
Source: PLoS Genet. 2022 Mar 11;18(3):e1010103. doi: 10.1371/journal.pgen.1010103 (PMC8942280; doi:10.1371/journal.pgen.1010103)
Supplement: S1 Data — (XLSX) [file pgen.1010103.s015.xlsx]

## Sheet: Fig 1C
GFP	RNAi	Treatment
547	EV	DMSO
564.5	EV	DMSO
367	EV	DMSO
405	EV	DMSO
343.25	EV	DMSO
278.75	EV	DMSO
363.5	EV	DMSO
459	fib-1	DMSO
519.75	fib-1	DMSO
350.25	fib-1	DMSO
339.75	fib-1	DMSO
519.25	nol-56	DMSO
575.5	nol-56	DMSO
406	nol-56	DMSO
544.5	nol-58	DMSO
371	nol-58	DMSO
286	nol-58	DMSO
1290.25	EV	Rotenone
1389.75	EV	Rotenone
793.25	EV	Rotenone
1558.25	EV	Rotenone
987.25	EV	Rotenone
651	fib-1	Rotenone
772	fib-1	Rotenone
399.75	fib-1	Rotenone
484.25	fib-1	Rotenone
798.5	nol-56	Rotenone
835.5	nol-56	Rotenone
433.75	nol-56	Rotenone
705	nol-58	Rotenone
637	nol-58	Rotenone
441	nol-58	Rotenone

## Sheet: Fig 1D
RNAi	TOF
EV	1300.57
EV	1122.36
EV	1291.03
EV	1243.96
fib-1	1116.86
fib-1	1054.5
fib-1	1202.68
fib-1	1211.6
nol-56	1151.52
nol-56	1117.22
nol-56	1187.95
nol-56	1236.53
nol-58	1175.84
nol-58	1040.88
nol-58	1237.98
nol-58	1210.22
M28.5	757.681
M28.5	688.1
M28.5	718.682
M28.5	723.067

## Sheet: Fig 1E
Day	EV(RNAi)	fib-1(RNAi)	nol-56(RNAi)	nol-58(RNAi)
0	100	100	100	100
1	100	100	100	100
2	100	100	100	100
3	100	100	100	100
4	98.9247	99.0285	98.3821	97.9918
5	96.1545	98.1341	95.2034	96.4115
6	88.327	96.4461	88.857	91.4026
7	72.6718	92.2344	76.3872	79.6801
8	57.7182	80.6599	64.9514	62.8333
9	41.6348	68.2918	52.0138	49.1797
10	31.5746	51.2505	42.7523	39.9824
11	23.2094	39.1248	36.7174	27.737
12	19.3093	31.8392	33.0616	24.2137
13	15.9741	25.4117	26.5974	20.6903
14	14.3339	21.7982	21.0104	15.5214
15	14.3339	19.8317	19.5768	9.7675
16	12.6663	14.886	17.3342	9.22987
17	9.89612	8.0617	9.43819	4.12618
18	8.25588	4.12858	5.342	2.56071
19	6.078	1.68799	2.78796	0
20	0	0	0	0

## Sheet: Fig 1F
GFP	RNAi	Treatment
370.5	EV	DMSO
330	EV	DMSO
392.25	EV	DMSO
313	fib-1	DMSO
320.75	fib-1	DMSO
346.25	fib-1	DMSO
371	nol-56	DMSO
322.25	nol-56	DMSO
377.25	nol-56	DMSO
395	nol-58	DMSO
327.25	nol-58	DMSO
361	nol-58	DMSO
995.25	EV	Rotenone
723.25	EV	Rotenone
767	EV	Rotenone
539.75	fib-1	Rotenone
534.125	fib-1	Rotenone
494	fib-1	Rotenone
591.25	nol-56	Rotenone
645.875	nol-56	Rotenone
513.167	nol-56	Rotenone
642.25	nol-58	Rotenone
597.625	nol-58	Rotenone
535	nol-58	Rotenone

## Sheet: Fig 1G
Target	RNAi	Fc
C06B3.7	EV	27.3612
C06B3.7	EV	32.7283
C06B3.7	EV	38.2686
C06B3.7	fib-1	19.0986
C06B3.7	fib-1	17.8044
C06B3.7	fib-1	25.2152
C49G7.7	EV	28.1763
C49G7.7	EV	9.96965
C49G7.7	EV	15.5423
C49G7.7	fib-1	6.0411
C49G7.7	fib-1	3.91569
C49G7.7	fib-1	4.90892
cnc-4	EV	40.8877
cnc-4	EV	38.7911
cnc-4	EV	36.3652
cnc-4	fib-1	17.1025
cnc-4	fib-1	19.5849
cnc-4	fib-1	16.5923
F44E5.4	EV	376.276
F44E5.4	EV	187.527
F44E5.4	EV	127.038
F44E5.4	EV	369.637
F44E5.4	fib-1	134.305
F44E5.4	fib-1	90.7722
F44E5.4	fib-1	89.3205
F44E5.4	fib-1	115.029
hsp-16.1	EV	180.338
hsp-16.1	EV	105.87
hsp-16.1	EV	156.112
hsp-16.1	EV	455.486
hsp-16.1	fib-1	44.9498
hsp-16.1	fib-1	132.582
hsp-16.1	fib-1	49.4897
hsp-16.1	fib-1	24.8129

## Sheet: Fig 2A
GFP	Treatment	RNAi
1960.5	EV	EV
2062.5	EV	EV
1796.83	EV	EV
1941.25	EV	EV
1913.38	EV	EV
1885.5	EV	EV
1649	EV	fib-1
1673.67	EV	fib-1
1700	EV	fib-1
1653.5	EV	fib-1
1453.48	EV	fib-1
1616.75	EV	fib-1
1675	EV	nol-56
1770	EV	nol-56
1577.83	EV	nol-56
1478.25	EV	nol-56
1512.6	EV	nol-56
1568.75	EV	nol-56
1929	EV	nol-58
1671.17	EV	nol-58
1644.67	EV	nol-58
1557.75	EV	nol-58
1385.33	EV	nol-58
1483	EV	nol-58
8503.5	spg-7	EV
5092	spg-7	EV
6449.83	spg-7	EV
7330.25	spg-7	EV
7733.38	spg-7	EV
7025.5	spg-7	EV
2783.67	spg-7	fib-1
3839.33	spg-7	fib-1
3461.17	spg-7	fib-1
2400.75	spg-7	fib-1
2321.14	spg-7	fib-1
2885.5	spg-7	fib-1
3815.67	spg-7	nol-56
3643.33	spg-7	nol-56
3429.33	spg-7	nol-56
2886	spg-7	nol-56
3657.96	spg-7	nol-56
3284.25	spg-7	nol-56
5779.67	spg-7	nol-58
3319.5	spg-7	nol-58
3266.67	spg-7	nol-58
2133.25	spg-7	nol-58
2897.71	spg-7	nol-58
2894.25	spg-7	nol-58

## Sheet: Fig 2B
GFP	Treatment	RNAi
645.75	EV	EV
596.25	EV	EV
645.25	EV	EV
586	EV	fib-1
594.5	EV	fib-1
630.25	EV	fib-1
648.75	EV	nol-56
599.5	EV	nol-56
654	EV	nol-56
685.75	EV	nol-58
619.25	EV	nol-58
655.5	EV	nol-58
1360.75	spg-7	EV
1252.25	spg-7	EV
1137.5	spg-7	EV
688.75	spg-7	fib-1
694	spg-7	fib-1
705	spg-7	fib-1
978.5	spg-7	nol-56
831.75	spg-7	nol-56
814.5	spg-7	nol-56
798	spg-7	nol-58
919	spg-7	nol-58
848	spg-7	nol-58

## Sheet: Fig 2C
GFP	Treatment	RNAi
528.833	EV	EV
602	EV	EV
617.75	EV	EV
851.5	EV	EV
703.333	EV	EV
1014.83	EV	fib-1
1294.5	EV	fib-1
946.75	EV	fib-1
1235.5	EV	fib-1
1201.5	EV	fib-1
870.833	EV	nol-56
840.5	EV	nol-56
948.667	EV	nol-56
1070.33	EV	nol-56
874.167	EV	nol-56
1029.17	EV	nol-58
1283.5	EV	nol-58
1459.17	EV	nol-58
958.167	EV	nol-58
8524.83	spg-7	EV
14294.2	spg-7	EV
16128.7	spg-7	EV
9202.33	spg-7	EV
9425.33	spg-7	fib-1
9821.5	spg-7	fib-1
11458.3	spg-7	fib-1
9763.33	spg-7	fib-1
9206.83	spg-7	nol-56
12335.2	spg-7	nol-56
12524	spg-7	nol-56
11072.5	spg-7	nol-56
9425.17	spg-7	nol-58
11739.8	spg-7	nol-58
14602.5	spg-7	nol-58
14199.7	spg-7	nol-58

## Sheet: Fig 2D
GFP	Treatment	RNAi
551	EV	EV
551	EV	EV
716.5	EV	EV
729.75	EV	fib-1
686	EV	fib-1
561.75	EV	fib-1
842.25	EV	nol-56
712	EV	nol-56
619.25	EV	nol-56
863	EV	nol-58
584.5	EV	nol-58
669.25	EV	nol-58
1280.25	spg-7	EV
1083.75	spg-7	EV
1360	spg-7	EV
1324	spg-7	fib-1
1272.25	spg-7	fib-1
1006.25	spg-7	fib-1
1787	spg-7	nol-56
1408.75	spg-7	nol-56
1138.25	spg-7	nol-56
2078	spg-7	nol-58
1142.25	spg-7	nol-58
1365.75	spg-7	nol-58

## Sheet: Fig 3A
Treatment	Strains	RNAi	GFP
EV	SJ4100	EV	1941.25
EV	SJ4100	EV	1913.38
EV	SJ4100	EV	1885.5
EV	SJ4100	fib-1	1653.5
EV	SJ4100	fib-1	1453.48
EV	SJ4100	fib-1	1616.75
EV	SJ4100	nol-56	1478.25
EV	SJ4100	nol-56	1512.6
EV	SJ4100	nol-56	1568.75
EV	SJ4100	nol-58	1557.75
EV	SJ4100	nol-58	1385.33
EV	SJ4100	nol-58	1483
EV	NVK235	EV	1514.75
EV	NVK235	EV	1428.66
EV	NVK235	EV	1728.5
EV	NVK235	fib-1	1179.25
EV	NVK235	fib-1	1110.7
EV	NVK235	fib-1	1188
EV	NVK235	nol-56	1223.5
EV	NVK235	nol-56	1096.94
EV	NVK235	nol-56	1234
EV	NVK235	nol-58	1206.25
EV	NVK235	nol-58	1075.5
EV	NVK235	nol-58	1197.75
spg-7	SJ4100	EV	7330.25
spg-7	SJ4100	EV	7733.38
spg-7	SJ4100	EV	7025.5
spg-7	SJ4100	fib-1	2400.75
spg-7	SJ4100	fib-1	2321.14
spg-7	SJ4100	fib-1	2885.5
spg-7	SJ4100	nol-56	2886
spg-7	SJ4100	nol-56	3657.96
spg-7	SJ4100	nol-56	3284.25
spg-7	SJ4100	nol-58	2133.25
spg-7	SJ4100	nol-58	2897.71
spg-7	SJ4100	nol-58	2894.25
spg-7	NVK235	EV	5556.75
spg-7	NVK235	EV	5976.17
spg-7	NVK235	EV	4417.75
spg-7	NVK235	fib-1	1845.75
spg-7	NVK235	fib-1	1808.67
spg-7	NVK235	fib-1	2082.5
spg-7	NVK235	nol-56	2402
spg-7	NVK235	nol-56	2897.03
spg-7	NVK235	nol-56	2919.75
spg-7	NVK235	nol-58	1824.25
spg-7	NVK235	nol-58	2090.52
spg-7	NVK235	nol-58	2053.75

[truncated: 51 more sheets: Fig 3B, Fig 3C, Fig 3D, Fig 4B, Fig 5A, Fig 5B, Fig 5C, Fig 6A, Fig 6B, Fig 6C, Fig 6D, Fig 6E, Fig 7A, Fig 7B, Fig 7C, Fig 7D, Fig 7E, Fig 7F, Fig 7G, Fig 8A …]
